# Supplementary material for: Possible Spillover of Pathogens between Bee Communities Foraging on the Same Floral Resource
Source: Insects. 2021 Jan 29;12(2):122. doi: 10.3390/insects12020122 (PMC7911050; doi:10.3390/insects12020122)
Supplement: Supplementary file 1 [file insects-12-00122-s001.zip]

Archive with 3 entries (3 files):
- Tables S3–S7.xlsx
- Figures S1–S4.docx
- Tables S1 and S2.xlsx
