# Supplementary material for: Possible Spillover of Pathogens between Bee Communities Foraging on the Same Floral Resource
Source: Insects. 2021 Jan 29;12(2):122. doi: 10.3390/insects12020122 (PMC7911050; doi:10.3390/insects12020122)
Supplement: Supplementary file 1 [file insects-12-00122-s001.zip › Tables S3–S7.xlsx]

## Sheet: TableS3
	Table S3: descriptive results of observed and expected species richness in study plots, either estimated by the first-order Jackkniffe values, or rarefied to 100 individuals per study plot.
		Richness (S) values are given along with standard errors (se) and 95% confidence boundaries (upper and lower 95% CI)
					Estimated S by first order Jackniffe estimator					Rarefied S to 100 individuals
		Nb of sampling days	Observed S		S	se	Lower 95% CI	Upper 95% CI		S	se	Lower 95% CI	Upper 95% CI
	Yr1, pilot plot	9	7		10.5556	2.91442	4.8433	16.2678		5.35385	0.8823	3.62454	7.08315
	Yr2, pilot plot	9	16		26.6667	5.86263	15.1759	38.1574		11.4531	1.59632	8.32429	14.5818
	Yr2, nearby plot	6	12		17	2.73861	11.6323	22.3677		8.80649	1.1926	6.46899	11.144
	Yr2, distant plot	5	12		17.6	3.75233	10.2454	24.9546		10.5822	1.0009	8.62043	12.544
	All plots	29	29		44.4483	5.14799	34.3582	54.5383		11.473	1.93153	7.68716	15.2587

## Sheet: TableS4
		Table S4: Results of the Permutational Multivariate Analysis of Variance (Permanova) comparing the species composition of sampled bee communities among sampling plots and dates.
			The significance test was based on 999 random permutations of the 29 community samples (one sample per day and per plot), using Bray-Curtis dissimilarity matrices.
			Df	Sum of squares	Mean squares	F	R2	P
		Study plot	3	0.9751	0.32502	1.6671	0.16413	0.08
		Days since the onset of flowering	1	0.2627	0.2627	1.3475	0.04422	0.248
		Two-way interaction	3	0.609	0.203	1.0412	0.10251	0.408
		Residuals	21	4.0942	0.19496		0.68915

## Sheet: TableS5
Table S5: Details of post-hoc pairwise Wald comparison tests contrasting wild bee abundance among sampling plots.
	Estimate	Std. Error	z value	P
Yr2, pilot plot vs. Yr2, nearby plot	1.0843	0.3265	3.321	<0.001
Yr2, pilot plot vs. Yr2, distant plot	0.9203	0.372	2.474	0.013
Yr2, pilot plot vs. Yr1, pilot plot	0.7861	0.332	2.368	0.018
Yr2, nearby plot vs. Yr2, distant plot	-0.164	0.3807	-0.431	0.666
Yr2, nearby plot vs. Yr1, pilot plot	-0.2983	0.3539	-0.843	0.399

## Sheet: TableS6
	Table S6: Taxonomic and functional description of the 18 wild bee species from single-individual samples used to study the drivers of virus prevalence.
	Species	Family	Nb of samples	Sociality	Dietary pollen specialisation
	Andrena labialis	Apidae	1	Solitary (Gregarious habits)	Oligolectic (Fabaceae)
	Anthidium manicatum	Megachilide	1	Solitary	Polylectic
	Bombus humilis	Apidae	1	Social	Polylectic
	Bombus pascuorum	Apidae	7	Social	Polylectic
	Bombus ruderatus	Apidae	4	Social	Polylectic
	Bombus sp	Apidae	24	Social	Polylectic
	Bombus terrestris	Apidae	41	Social	Polylectic
	Halictus fulvipes	Halictidae	13	Social	Polylectic
	Hylaeus dilatatus	Colletidae	1	Solitary	Polylectic
	Hylaeus variegatus	Colletidae	1	Solitary	Polylectic
	Lasioglossum morio	Halictidae	1	Social	Polylectic
	Lasioglossum nigripes	Halictidae	1	Solitary	Polylectic
	Lasioglossum pauperatum	Halictidae	2	Solitary	Polylectic
	Lasioglossum pauxillum	Halictidae	1	Social	Polylectic
	Megachile albisecta	Megachilide	1	Solitary	Polylectic
	Nomada distinguenda	Apidae	1	Solitary (Cleptoparsitic)	Polylectic
	Xylocopa iris	Apidae	1	Solitary	Polylectic
	Xylocopa violacea	Apidae	1	Solitary	Polylectic

## Sheet: TableS7
Table S7: Detailed results of the most parsimonious virus distribution model (MGLM) in wild bee samples composed of a single individual (n=103 samples).
	Sociality is not retained as a significant driver of virus prevalence.
	df	Residual df	Multivariate score	P
Sampling plot effect	12	495	81.87	0.01
Wild bee family	20	475	56.48	0.009
Days since flowering	6	469	13.65	0.039
Wild bee sociality	5	464	11.06	0.095
