# Supplementary material for: Possible Spillover of Pathogens between Bee Communities Foraging on the Same Floral Resource
Source: Insects. 2021 Jan 29;12(2):122. doi: 10.3390/insects12020122 (PMC7911050; doi:10.3390/insects12020122)
Supplement: Supplementary file 1 [file insects-12-00122-s001.zip › Tables S1 and S2.xlsx]

## Sheet: TableS1
Family	Genus/species	Number of samples	Number of pooled individuals	ABPV	IAPV	KBV	BQCV	SBV	DWV	CBPV
Andrenidae	Andrena	5	12	2	1	0	1	0	0	0
	Andrena labialis	1	1	1	0	0	0	0	0	0
	Andrena sp	4	11	1	1	0	1	0	0	0
Apidae	Apis mellifera	23	920	21	3	0	17	21	18	4
	Bombus	84	91	56	16	0	24	77	11	0
	Bombus terrestris	43	45	31	7	0	9	41	8	0
	Bombus humilis	1	1	1	0	0	0	1	0	0
	Bombus pascuorum	7	7	5	1	0	1	7	0	0
	Bombus ruderatus	4	4	2	0	0	2	4	1	0
	Bombus sp	29	34	17	8	0	12	24	2	0
	Eucera	9	55	2	7	0	6	5	1	0
	Eucera sp	9	55	2	7	0	6	5	1	0
	Nomada	2	3	2	2	0	1	1	0	0
	Nomada distinguenda	2	3	2	2	0	1	1	0	0
	Xylocopa	2	2	2	0	0	2	1	1	0
	Xylocopa iris	1	1	1	0	0	1	0	0	0
	Xylocopa violacea	1	1	1	0	0	1	1	1	0
Colletidae	Hylaeus	5	10	1	2	0	0	0	0	0
	Hylaeus dilatatus	2	3	1	2	0	0	0	0	0
	Hylaeus variegatus	2	6	0	0	0	0	0	0	0
	Hylaeus sp	1	1	0	0	0	0	0	0	0
Halictidae	Halictus	25	56	14	2	0	6	7	2	0
	Halictidae sp	1	11	0	0	0	0	0	0	0
	Halictus EUR01	2	2	2	0	0	1	1	1	0
	Halictus fulvipes	14	17	10	0	0	2	5	0	0
	Halictus maculatus	1	3	0	1	0	0	0	0	0
	Halictus patellatus	1	1	1	0	0	0	0	0	0
	Halictus simplex	1	6	0	0	0	1	0	0	0
	Halictus tectus	4	15	0	0	0	2	1	0	0
	Halictus sp	1	1	1	1	0	0	0	1	0
	Lasioglossum	77	676	20	24	0	42	32	1	0
	Lasioglossum crassepunctatum	1	3	1	1	0	1	1	0	0
	Lasioglossum malachurum	65	633	17	22	0	35	28	0	0
	Lasioglossum morio	1	1	0	0	0	0	0	0	0
	Lasioglossum nigripes	1	1	0	0	0	1	0	0	0
	Lasioglossum pauperatum	6	33	2	1	0	2	2	0	0
	Lasioglossum pauxillum	3	5	0	0	0	3	1	1	0
	Lasioglossum or Halictus	32	201	4	3	0	7	5	0	0
Megachilidae	Anthidium	1	1	1	1	0	0	0	0	0
	Anthidium manicatum	1	1	1	1	0	0	0	0	0
	Hoplitis	1	1	0	1	0	1	1	0	0
	Hoplitis adunca	1	1	0	1	0	1	1	0	0
	Megachile	7	7	0	0	0	0	1	0	0
	Megachile albisecta	1	1	0	0	0	0	1	0	0
	Megachilidae sp	6	6	0	0	0	0	0	0	0
	Osmia	1	3	0	0	0	0	0	0	0
	Osmia sp	1	3	0	0	0	0	0	0	0
Scoliidae	Scolia	2	2	1	0	0	2	1	1	0
	Scolia flavifrons	2	2	1	0	0	2	1	1	0
Syrphidae	Syrphidae	2	9	0	0	0	0	0	0	0
	Syrphidae sp	2	9	0	0	0	0	0	0	0
Vespidae	Ancistrocerus	1	1	1	0	0	0	1	0	0
	Ancistrocerus auctus	1	1	1	0	0	0	1	0	0
	Polistes	7	7	3	0	0	2	1	2	0
	Polistes dominula	5	5	1	0	0	1	1	1	0
	Polistes nimpha	1	1	1	0	0	0	0	0	0
	Polistes sp	1	1	1	0	0	1	0	1	0
	Total	286	2057	130	62	0	111	154	37	4

## Sheet: TableS2
Sample code	Flowering date (julian days)	Sampling date (julian days)	Sampling date	Year, Plot	Family	Genus	Species	Taxon	COI identification	Percent identity	Body_Length	Sociality	Lectism	CollectTime_h	Nb of collectors	Number of pooled individuals	TotalRNA(µg)	IAPV	SBV	ABPV	BQCV	KBV	CBPV	DWV	VirusTotal
15GU3	142	154	2015-06-03	Yr2_distant_plot	NA	Ancistrocerus	Ancistrocerus_auctus	Ancistrocerus	Ancistrocerus_auctus	99.83	NA	NA	NA	NA	NA	1	50.33	0	1	1	0	0	0	0	2
14AN01	145	153	2014-06-02	Yr1_pilot_plot	Andrenidae	Andrena	Andrena_sp	Andrena	NT	NA	NA	NA	NA	2	4	5	46.42	0	0	0	0	0	0	0	0
14AN02	145	155	2014-06-10	Yr1_pilot_plot	Andrenidae	Andrena	Andrena_sp	Andrena	Bad_quality_sequence	NA	NA	NA	NA	2	4	4	31.74	1	0	0	0	0	0	0	1
15AN01	142	148	2015-05-28	Yr2_distant_plot	Andrenidae	Andrena	Andrena_sp	Andrena	NT	NA	NA	NA	NA	1.25	1	1	75.92	0	0	1	1	0	0	0	2
15AN02	142	161	2015-06-10	Yr2_distant_plot	Andrenidae	Andrena	Andrena_sp	Andrena	Andrena_sp	92	0	NA	NA	NA	3	1	122.93	0	0	0	0	0	0	0	0
15H03	155	160	2015-06-09	Yr2_nearby_plot	Andrenidae	Andrena	Andrena_labialis	Andrena	Andrena_labialis	100	13.5	Solitary	Oligolectic_sur_Fabaceae	NA	NA	1	19.03	0	0	1	0	0	0	0	1
15AT01	133	142	2015-05-22	Yr2_pilot_plot	Megachilide	Anthidium	Anthidium_manicatum	Anthidium	Anthidium_manicatum	100	11.5	Solitary	Polylectic	2	2	1	66.35	1	0	1	0	0	0	0	2
14A01	145	153	2014-06-02	Yr1_pilot_plot	Apidae	Apis	Apis_mellifera	Apis	Apis_mellifera	NA	13	Social	Polylectic	2	4	40	129.91	0	1	1	1	0	1	1	5
14A02	145	155	2014-06-04	Yr1_pilot_plot	Apidae	Apis	Apis_mellifera	Apis	Apis_mellifera	NA	13	Social	Polylectic	2	4	40	123.49	0	0	0	1	0	0	0	1
14A03	145	157	2014-06-06	Yr1_pilot_plot	Apidae	Apis	Apis_mellifera	Apis	Apis_mellifera	NA	13	Social	Polylectic	2	4	40	91.5	1	1	1	1	0	0	1	5
14A04	145	161	2014-06-10	Yr1_pilot_plot	Apidae	Apis	Apis_mellifera	Apis	Apis_mellifera	NA	13	Social	Polylectic	2	4	40	90.4	0	1	1	1	0	0	1	4
14A05	145	164	2014-06-13	Yr1_pilot_plot	Apidae	Apis	Apis_mellifera	Apis	Apis_mellifera	NA	13	Social	Polylectic	1.5	2	40	112.44	0	1	1	1	0	1	1	5
14A06	145	157	2014-06-06	Yr1_pilot_plot	Apidae	Apis	Apis_mellifera	Apis	Apis_mellifera	NA	13	Social	Polylectic	2	4	40	88.91	0	1	1	1	0	1	1	5
14A07	145	170	2014-06-19	Yr1_pilot_plot	Apidae	Apis	Apis_mellifera	Apis	Apis_mellifera	NA	13	Social	Polylectic	1.5	1	40	85.07	1	1	1	1	0	0	1	5
15A01	133	139	2015-05-18	Yr2_pilot_plot	Apidae	Apis	Apis_mellifera	Apis	Apis_mellifera	NA	13	Social	Polylectic	2	2	40	179.87	0	1	1	1	0	0	1	4
15A02	133	142	2015-05-22	Yr2_pilot_plot	Apidae	Apis	Apis_mellifera	Apis	Apis_mellifera	NA	13	Social	Polylectic	2	2	40	178.55	1	1	1	1	0	1	1	6
15A03	133	147	2015-05-25	Yr2_pilot_plot	Apidae	Apis	Apis_mellifera	Apis	Apis_mellifera	NA	13	Social	Polylectic	1	3	40	171.86	0	1	1	1	0	0	1	4
15A04	142	148	2015-05-28	Yr2_distant_plot	Apidae	Apis	Apis_mellifera	Apis	Apis_mellifera	NA	13	Social	Polylectic	1.25	1	40	0.36	0	1	1	0	0	0	0	2
15A05	133	149	2015-05-29	Yr2_pilot_plot	Apidae	Apis	Apis_mellifera	Apis	Apis_mellifera	NA	13	Social	Polylectic	1.5	2	40	0.63	0	1	1	1	0	0	1	4
15A06	142	152	2015-06-01	Yr2_distant_plot	Apidae	Apis	Apis_mellifera	Apis	Apis_mellifera	NA	13	Social	Polylectic	1.25	2	40	94.83	0	1	1	1	0	0	1	4
15A07	133	154	2015-06-02	Yr2_pilot_plot	Apidae	Apis	Apis_mellifera	Apis	Apis_mellifera	NA	13	Social	Polylectic	1.25	2	40	84.84	0	1	1	1	0	0	1	4
15A09	133	155	2015-06-04	Yr2_pilot_plot	Apidae	Apis	Apis_mellifera	Apis	Apis_mellifera	NA	13	Social	Polylectic	NA	NA	40	58.68	0	1	1	0	0	0	0	2
15A10	142	156	2015-06-05	Yr2_distant_plot	Apidae	Apis	Apis_mellifera	Apis	Apis_mellifera	NA	13	Social	Polylectic	1.5	1	40	101.76	0	1	1	1	0	0	1	4
15A11	142	159	2015-06-08	Yr2_distant_plot	Apidae	Apis	Apis_mellifera	Apis	Apis_mellifera	NA	13	Social	Polylectic	1.25	2	40	52.88	0	1	1	1	0	0	1	4
15A12	155	160	2015-06-09	Yr2_nearby_plot	Apidae	Apis	Apis_mellifera	Apis	Apis_mellifera	NA	13	Social	Polylectic	NA	NA	40	61.32	0	1	1	1	0	0	1	4
15A14	155	166	2015-06-15	Yr2_nearby_plot	Apidae	Apis	Apis_mellifera	Apis	Apis_mellifera	NA	13	Social	Polylectic	NA	2	40	49.56	0	1	1	1	0	0	0	3
15A15	155	168	2015-06-17	Yr2_nearby_plot	Apidae	Apis	Apis_mellifera	Apis	Apis_mellifera	NA	13	Social	Polylectic	NA	NA	40	37.78	0	1	1	0	0	0	1	3
15A16	155	170	2015-06-19	Yr2_nearby_plot	Apidae	Apis	Apis_mellifera	Apis	Apis_mellifera	NA	13	Social	Polylectic	NA	NA	40	92.39	0	1	1	0	0	0	1	3
15A17	155	173	2015-06-22	Yr2_nearby_plot	Apidae	Apis	Apis_mellifera	Apis	Apis_mellifera	NA	13	Social	Polylectic	NA	NA	40	75.79	0	0	0	0	0	0	0	0
15A18	155	175	2015-06-24	Yr2_nearby_plot	Apidae	Apis	Apis_mellifera	Apis	Apis_mellifera	NA	13	Social	Polylectic	NA	NA	40	111.69	0	1	1	0	0	0	1	3
14BT01	145	153	2014-06-02	Yr1_pilot_plot	Apidae	Bombus	Bombus_terrestris	Bombus	Bombus_terrestris	100	21.5	Social	Polylectic	2	4	2	65.88	1	0	0	0	0	0	0	1
14BT02	145	155	2014-06-04	Yr1_pilot_plot	Apidae	Bombus	Bombus_sp	Bombus	NT	NA	NA	Social	Polylectic	2	4	2	63.1	1	1	0	1	0	0	0	3
14BT03	145	155	2014-06-04	Yr1_pilot_plot	Apidae	Bombus	Bombus_sp	Bombus	NT	NA	NA	Social	Polylectic	2	4	2	93.55	1	0	0	0	0	0	0	1
14BT04	145	157	2014-06-06	Yr1_pilot_plot	Apidae	Bombus	Bombus_sp	Bombus	NT	NA	NA	Social	Polylectic	2	4	2	62.37	1	1	0	1	0	0	0	3
14BT05	145	163	2014-06-12	Yr1_pilot_plot	Apidae	Bombus	Bombus_sp	Bombus	NT	NA	NA	Social	Polylectic	1	1	2	59.02	1	1	0	0	0	0	0	2
14BT06	145	164	2014-06-13	Yr1_pilot_plot	Apidae	Bombus	Bombus_sp	Bombus	NT	NA	NA	Social	Polylectic	1.5	2	2	75.95	1	0	0	0	0	0	0	1
14BT07	145	167	2014-06-16	Yr1_pilot_plot	Apidae	Bombus	Bombus_terrestris	Bombus	Bombus_terrestris	100	21.5	Social	Polylectic	1.5	2	2	109.63	1	1	0	1	0	0	0	3
15B01	133	139	2015-05-19	Yr2_pilot_plot	Apidae	Bombus	Bombus_terrestris	Bombus	Bombus_terrestris	100	21.5	Social	Polylectic	1	1	1	119.66	1	1	1	1	0	0	0	4
15B02	133	142	2015-05-22	Yr2_pilot_plot	Apidae	Bombus	Bombus_terrestris	Bombus	Bombus_terrestris	100	21.5	Social	Polylectic	2	2	1	105.64	1	1	1	1	0	0	0	4
15B03	133	145	2015-05-25	Yr2_pilot_plot	Apidae	Bombus	Bombus_terrestris	Bombus	Bombus_terrestris	100	21.5	Social	Polylectic	1	3	1	131.55	1	1	1	1	0	0	1	5
15B04	133	147	2015-05-27	Yr2_pilot_plot	Apidae	Bombus	Bombus_terrestris	Bombus	Bombus_terrestris	100	21.5	Social	Polylectic	0.5	1	1	46.84	1	1	1	1	0	0	1	5
15B05	142	148	2015-05-28	Yr2_distant_plot	Apidae	Bombus	Bombus_terrestris	Bombus	Bombus_terrestris	100	21.5	Social	Polylectic	1.25	1	1	139.06	0	1	0	1	0	0	1	3
15B06	142	148	2015-05-28	Yr2_distant_plot	Apidae	Bombus	Bombus_pascuorum	Bombus	Bombus_pascuorum	100	16.5	Social	Polylectic	1.25	1	1	112.38	1	1	0	1	0	0	0	3
15B07	142	148	2015-05-28	Yr2_distant_plot	Apidae	Bombus	Bombus_sp	Bombus	NT	NA	NA	Social	Polylectic	1.25	1	1	125.31	0	1	0	1	0	0	0	2
15B08	142	148	2015-05-28	Yr2_distant_plot	Apidae	Bombus	Bombus_sp	Bombus	Undetermined	98.13	NA	Social	Polylectic	1.25	1	1	63.43	0	1	1	1	0	0	1	4
15B09	142	148	2015-05-28	Yr2_distant_plot	Apidae	Bombus	Bombus_sp	Bombus	Undetermined	98.31	NA	Social	Polylectic	1.25	1	1	18.38	0	1	1	1	0	0	0	3
15B10	142	148	2015-05-28	Yr2_distant_plot	Apidae	Bombus	Bombus_terrestris	Bombus	Bombus_terrestris	100	21.5	Social	Polylectic	1.25	1	1	24.31	0	1	1	0	0	0	0	2
15B11	142	148	2015-05-28	Yr2_distant_plot	Apidae	Bombus	Bombus_sp	Bombus	Undetermined	98.28	NA	Social	Polylectic	1.25	1	1	64.82	0	1	1	0	0	0	0	2
15B12	142	148	2015-05-28	Yr2_distant_plot	Apidae	Bombus	Bombus_sp	Bombus	NT	NA	NA	Social	Polylectic	1.25	1	1	48.78	0	0	0	0	0	0	0	0
15B13	133	149	2015-05-29	Yr2_pilot_plot	Apidae	Bombus	Bombus_sp	Bombus	NT	NA	NA	Social	Polylectic	1.5	2	1	55.28	1	1	1	1	0	0	1	5
15B14	133	149	2015-05-29	Yr2_pilot_plot	Apidae	Bombus	Bombus_terrestris	Bombus	Bombus_terrestris	100	21.5	Social	Polylectic	1.5	2	1	50.86	1	1	1	1	0	0	1	5
15B15	133	149	2015-05-29	Yr2_pilot_plot	Apidae	Bombus	Bombus_sp	Bombus	Bad_quality_sequence	NA	NA	Social	Polylectic	1.5	2	1	83.98	0	0	0	0	0	0	0	0
15B16	133	149	2015-05-29	Yr2_pilot_plot	Apidae	Bombus	Bombus_sp	Bombus	NT	NA	NA	Social	Polylectic	1.5	2	1	74.54	1	1	1	1	0	0	0	4
15B17	133	149	2015-05-29	Yr2_pilot_plot	Apidae	Bombus	Bombus_sp	Bombus	NT	NA	NA	Social	Polylectic	1.5	2	1	77.25	1	1	1	1	0	0	0	4
15B18	142	152	2015-06-01	Yr2_distant_plot	Apidae	Bombus	Bombus_terrestris	Bombus	Bombus_terrestris	100	21.5	Social	Polylectic	1.25	2	1	129.02	0	1	0	0	0	0	0	1
15B19	142	152	2015-06-01	Yr2_distant_plot	Apidae	Bombus	Bombus_terrestris	Bombus	Bombus_terrestris	100	21.5	Social	Polylectic	1.25	2	1	115.43	0	1	0	0	0	0	0	1
15B20	142	152	2015-06-01	Yr2_distant_plot	Apidae	Bombus	Bombus_terrestris	Bombus	Bombus_terrestris	100	21.5	Social	Polylectic	1.25	2	1	182.24	0	1	0	0	0	0	0	1
15B21	142	152	2015-06-01	Yr2_distant_plot	Apidae	Bombus	Bombus_terrestris	Bombus	Bombus_terrestris	100	21.5	Social	Polylectic	1.25	2	1	213.39	0	1	0	0	0	0	0	1
15B22	142	152	2015-06-01	Yr2_distant_plot	Apidae	Bombus	Bombus_terrestris	Bombus	Bombus_terrestris	100	21.5	Social	Polylectic	1.25	2	1	91.5	0	1	1	0	0	0	0	2
15B23	142	152	2015-06-01	Yr2_distant_plot	Apidae	Bombus	Bombus_ruderatus	Bombus	Bombus_ruderatus	99.68	22.5	Social	Polylectic	1.25	2	1	92.73	0	1	0	0	0	0	0	1
15B24	142	152	2015-06-01	Yr2_distant_plot	Apidae	Bombus	Bombus_sp	Bombus	NT	NA	NA	Social	Polylectic	1.25	2	1	198.11	0	1	0	0	0	0	0	1
15B25	142	152	2015-06-01	Yr2_distant_plot	Apidae	Bombus	Bombus_terrestris	Bombus	Bombus_terrestris	100	21.5	Social	Polylectic	1.25	2	1	149.16	0	1	0	0	0	0	0	1
15B26	142	152	2015-06-01	Yr2_distant_plot	Apidae	Bombus	Bombus_terrestris	Bombus	Bombus_terrestris	100	21.5	Social	Polylectic	1.25	2	1	121.62	0	1	1	0	0	0	0	2
15B27	142	152	2015-06-01	Yr2_distant_plot	Apidae	Bombus	Bombus_terrestris	Bombus	Bombus_terrestris	100	21.5	Social	Polylectic	1.25	2	1	120.24	0	1	0	0	0	0	0	1
15B28	142	152	2015-06-01	Yr2_distant_plot	Apidae	Bombus	Bombus_terrestris	Bombus	Bombus_terrestris	100	21.5	Social	Polylectic	1.25	2	1	156.17	0	1	1	0	0	0	0	2
15B29	133	153	2015-06-02	Yr2_pilot_plot	Apidae	Bombus	Bombus_sp	Bombus	NT	NA	NA	Social	Polylectic	1.25	2	1	112.18	0	1	1	1	0	0	0	3
15B30	133	153	2015-06-02	Yr2_pilot_plot	Apidae	Bombus	Bombus_ruderatus	Bombus	Bombus_ruderatus	99.84	22.5	Social	Polylectic	1.25	2	1	90.04	0	1	0	1	0	0	0	2
15B31	133	153	2015-06-02	Yr2_pilot_plot	Apidae	Bombus	Bombus_ruderatus	Bombus	Bombus_ruderatus	99.84	22.5	Social	Polylectic	1.25	2	1	108.28	0	1	1	1	0	0	1	4
15B32	133	155	2015-06-04	Yr2_pilot_plot	Apidae	Bombus	Bombus_pascuorum	Bombus	Bombus_pascuorum	100	16.5	Social	Polylectic	NA	NA	1	116.85	0	1	1	0	0	0	0	2
15B33	133	155	2015-06-04	Yr2_pilot_plot	Apidae	Bombus	Bombus_humilis	Bombus	Bombus_humilis	100	17	Social	Polylectic	NA	NA	1	64.81	0	1	1	0	0	0	0	2
15B34	142	156	2015-06-05	Yr2_distant_plot	Apidae	Bombus	Bombus_terrestris	Bombus	Bombus_terrestris	100	21.5	Social	Polylectic	1.5	1	1	133.72	0	1	0	0	0	0	0	1
15B35	142	156	2015-06-05	Yr2_distant_plot	Apidae	Bombus	Bombus_pascuorum	Bombus	Bombus_pascuorum	100	16.5	Social	Polylectic	1.5	1	1	96.02	0	1	1	0	0	0	0	2
15B36	142	156	2015-06-05	Yr2_distant_plot	Apidae	Bombus	Bombus_terrestris	Bombus	Bombus_terrestris	100	21.5	Social	Polylectic	1.5	1	1	77.14	0	1	1	0	0	0	1	3
15B37	142	156	2015-06-05	Yr2_distant_plot	Apidae	Bombus	Bombus_terrestris	Bombus	Bombus_terrestris	100	21.5	Social	Polylectic	1.5	1	1	92.87	0	1	1	0	0	0	0	2
15B38	142	156	2015-06-05	Yr2_distant_plot	Apidae	Bombus	Bombus_terrestris	Bombus	Bombus_terrestris	100	21.5	Social	Polylectic	1.5	1	1	116.57	0	1	0	0	0	0	0	1
15B39	142	156	2015-06-05	Yr2_distant_plot	Apidae	Bombus	Bombus_sp	Bombus	NT	NA	NA	Social	Polylectic	1.5	1	1	73.73	0	1	1	0	0	0	0	2
15B40	155	160	2015-06-09	Yr2_nearby_plot	Apidae	Bombus	Bombus_pascuorum	Bombus	Bombus_pascuorum	100	16.5	Social	Polylectic	NA	NA	1	31.66	0	1	1	0	0	0	0	2
15B41	155	160	2015-06-09	Yr2_nearby_plot	Apidae	Bombus	Bombus_terrestris	Bombus	Bombus_terrestris	100	21.5	Social	Polylectic	NA	NA	1	12.74	0	1	1	0	0	0	0	2
15B42-1	142	161	2015-06-10	Yr2_distant_plot	Apidae	Bombus	Bombus_pascuorum	Bombus	Bombus_pascuorum	99.84	16.5	Social	Polylectic	NA	3	1	41.53	0	1	0	0	0	0	0	1
15B42-2	155	166	2015-06-15	Yr2_nearby_plot	Apidae	Bombus	Bombus_pascuorum	Bombus	Bombus_pascuorum	100	16.5	Social	Polylectic	NA	2	1	74.36	0	1	1	0	0	0	0	2
15B43	155	166	2015-06-15	Yr2_nearby_plot	Apidae	Bombus	Bombus_terrestris	Bombus	Bombus_terrestris	100	21.5	Social	Polylectic	NA	2	1	84.84	0	1	1	0	0	0	0	2
15B44	155	166	2015-06-15	Yr2_nearby_plot	Apidae	Bombus	Bombus_terrestris	Bombus	Bombus_terrestris	100	21.5	Social	Polylectic	NA	2	1	53.47	0	1	1	0	0	0	0	2
15B45	155	166	2015-06-15	Yr2_nearby_plot	Apidae	Bombus	Bombus_terrestris	Bombus	Bombus_terrestris	100	21.5	Social	Polylectic	NA	2	1	96.43	0	1	1	0	0	0	0	2
15B46	155	166	2015-06-15	Yr2_nearby_plot	Apidae	Bombus	Bombus_sp	Bombus	NT	NA	NA	Social	Polylectic	NA	2	1	114.57	0	1	1	0	0	0	0	2
15B47	155	166	2015-06-15	Yr2_nearby_plot	Apidae	Bombus	Bombus_terrestris	Bombus	Bombus_terrestris	100	21.5	Social	Polylectic	NA	2	1	87.12	0	1	0	0	0	0	0	1
15B48	155	166	2015-06-15	Yr2_nearby_plot	Apidae	Bombus	Bombus_terrestris	Bombus	Bombus_terrestris	100	21.5	Social	Polylectic	NA	2	1	75.25	0	0	1	0	0	0	0	1
15B49	155	168	2015-06-17	Yr2_nearby_plot	Apidae	Bombus	Bombus_sp	Bombus	NT	NA	NA	Social	Polylectic	NA	NA	1	17.34	0	1	1	0	0	0	0	2
15B50	155	168	2015-06-17	Yr2_nearby_plot	Apidae	Bombus	Bombus_sp	Bombus	NT	NA	NA	Social	Polylectic	NA	NA	1	154.48	0	1	1	0	0	0	0	2
15B51	155	168	2015-06-17	Yr2_nearby_plot	Apidae	Bombus	Bombus_terrestris	Bombus	Bombus_terrestris	100	21.5	Social	Polylectic	NA	NA	1	97.83	0	1	1	0	0	0	1	3
15B52	155	168	2015-06-17	Yr2_nearby_plot	Apidae	Bombus	Bombus_terrestris	Bombus	Bombus_terrestris	100	21.5	Social	Polylectic	NA	NA	1	63.32	0	1	1	0	0	0	0	2
15B53	155	168	2015-06-17	Yr2_nearby_plot	Apidae	Bombus	Bombus_ruderatus	Bombus	Bombus_ruderatus	99.84	22.5	Social	Polylectic	NA	NA	1	56.33	0	1	1	0	0	0	0	2
15B54	155	168	2015-06-17	Yr2_nearby_plot	Apidae	Bombus	Bombus_sp	Bombus	NT	NA	NA	Social	Polylectic	NA	NA	1	40.98	0	1	0	0	0	0	0	1
15B55	155	168	2015-06-17	Yr2_nearby_plot	Apidae	Bombus	Bombus_sp	Bombus	NT	NA	NA	Social	Polylectic	NA	NA	1	92.74	0	1	1	0	0	0	0	2
15B56	155	168	2015-06-17	Yr2_nearby_plot	Apidae	Bombus	Bombus_terrestris	Bombus	Bombus_terrestris	100	21.5	Social	Polylectic	NA	NA	1	75.65	0	1	1	0	0	0	0	2
15B57	155	168	2015-06-17	Yr2_nearby_plot	Apidae	Bombus	Bombus_sp	Bombus	Bad_quality_sequence	NA	NA	Social	Polylectic	NA	NA	1	8.5	0	0	0	0	0	0	0	0
15B58	155	168	2015-06-17	Yr2_nearby_plot	Apidae	Bombus	Bombus_terrestris	Bombus	Bombus_terrestris	100	21.5	Social	Polylectic	NA	NA	1	75.62	0	1	1	0	0	0	1	3
15B61	155	168	2015-06-17	Yr2_nearby_plot	Apidae	Bombus	Bombus_terrestris	Bombus	Bombus_terrestris	100	21.5	Social	Polylectic	NA	NA	1	91.93	0	1	1	0	0	0	1	3
15B62	155	170	2015-06-19	Yr2_nearby_plot	Apidae	Bombus	Bombus_sp	Bombus	NT	NA	NA	Social	Polylectic	NA	NA	1	134.03	0	1	1	0	0	0	0	2
15B63	155	170	2015-06-19	Yr2_nearby_plot	Apidae	Bombus	Bombus_terrestris	Bombus	Bombus_terrestris	100	21.5	Social	Polylectic	NA	NA	1	28.84	0	1	1	0	0	0	0	2
15B66	155	170	2015-06-19	Yr2_nearby_plot	Apidae	Bombus	Bombus_terrestris	Bombus	Bombus_terrestris	100	21.5	Social	Polylectic	NA	NA	1	85.43	0	1	1	0	0	0	0	2
15B67	155	173	2015-06-22	Yr2_nearby_plot	Apidae	Bombus	Bombus_sp	Bombus	Undetermined	98.82	NA	Social	Polylectic	NA	NA	1	86.44	0	1	1	0	0	0	0	2
15B68	155	173	2015-06-22	Yr2_nearby_plot	Apidae	Bombus	Bombus_terrestris	Bombus	Bombus_terrestris	100	21.5	Social	Polylectic	NA	NA	1	76.43	0	1	1	0	0	0	0	2
15B69	155	173	2015-06-22	Yr2_nearby_plot	Apidae	Bombus	Bombus_sp	Bombus	Bad_quality_sequence	NA	NA	Social	Polylectic	NA	NA	1	84.37	0	1	0	0	0	0	0	1
15B70	155	173	2015-06-22	Yr2_nearby_plot	Apidae	Bombus	Bombus_terrestris	Bombus	Bombus_terrestris	100	21.5	Social	Polylectic	NA	NA	1	128.03	0	1	1	0	0	0	0	2
15B71	155	173	2015-06-22	Yr2_nearby_plot	Apidae	Bombus	Bombus_sp	Bombus	NT	NA	NA	Social	Polylectic	NA	NA	1	45.07	0	1	1	1	0	0	0	3
15B73	155	173	2015-06-22	Yr2_nearby_plot	Apidae	Bombus	Bombus_sp	Bombus	NT	NA	NA	Social	Polylectic	NA	NA	1	119.95	0	1	1	1	0	0	0	3
15B74	155	173	2015-06-22	Yr2_nearby_plot	Apidae	Bombus	Bombus_terrestris	Bombus	Bombus_terrestris	100	21.5	Social	Polylectic	NA	NA	1	122.33	0	1	1	1	0	0	0	3
15B75	155	173	2015-06-22	Yr2_nearby_plot	Apidae	Bombus	Bombus_sp	Bombus	NT	NA	NA	Social	Polylectic	NA	NA	1	223.33	0	1	1	1	0	0	0	3
15B76	155	173	2015-06-22	Yr2_nearby_plot	Apidae	Bombus	Bombus_terrestris	Bombus	Bombus_terrestris	100	21.5	Social	Polylectic	NA	NA	1	195.01	0	1	1	1	0	0	0	3
15B77	155	173	2015-06-22	Yr2_nearby_plot	Apidae	Bombus	Bombus_terrestris	Bombus	Bombus_terrestris	100	21.5	Social	Polylectic	NA	NA	1	67.01	0	1	1	0	0	0	0	2
15B78	155	175	2015-06-24	Yr2_nearby_plot	Apidae	Bombus	Bombus_terrestris	Bombus	Bombus_terrestris	100	21.5	Social	Polylectic	NA	NA	1	109.86	0	1	1	0	0	0	0	2
15B79	155	175	2015-06-24	Yr2_nearby_plot	Apidae	Bombus	Bombus_pascuorum	Bombus	Bombus_pascuorum	99.84	16.5	Social	Polylectic	NA	NA	1	116.75	0	1	1	0	0	0	0	2
15B80	155	175	2015-06-24	Yr2_nearby_plot	Apidae	Bombus	Bombus_terrestris	Bombus	Bombus_terrestris	100	21.5	Social	Polylectic	NA	NA	1	187.73	0	1	1	0	0	0	0	2
15B81	155	175	2015-06-24	Yr2_nearby_plot	Apidae	Bombus	Bombus_terrestris	Bombus	Bombus_terrestris	100	21.5	Social	Polylectic	NA	NA	1	74.25	0	1	1	0	0	0	0	2
14Ec01	145	153	2014-06-02	Yr1_pilot_plot	Apidae	Eucera	Eucera_sp	Eucera	Eucera_sp	91	NA	NA	NA	2	4	1	27.68	0	1	1	1	0	0	0	3
14Ec02	145	155	2014-06-04	Yr1_pilot_plot	Apidae	Eucera	Eucera_sp	Eucera	Eucera_sp	91	NA	NA	NA	2	4	7	111.48	1	1	1	1	0	0	0	4
14Ec03	145	155	2014-06-04	Yr1_pilot_plot	Apidae	Eucera	Eucera_sp	Eucera	Eucera_sp	91	NA	NA	NA	2	4	7	63.42	1	1	0	1	0	0	0	3
14Ec04	145	161	2014-06-10	Yr1_pilot_plot	Apidae	Eucera	Eucera_sp	Eucera	NT	NA	NA	NA	NA	2	4	6	58.78	1	0	0	0	0	0	0	1
14Ec05	145	162	2014-06-11	Yr1_pilot_plot	Apidae	Eucera	Eucera_sp	Eucera	Eucera_sp	91	NA	NA	NA	1	1	6	82.38	1	0	0	1	0	0	0	2
14Ec06	145	163	2014-06-12	Yr1_pilot_plot	Apidae	Eucera	Eucera_sp	Eucera	Eucera_sp	91	NA	NA	NA	1	1	9	113.21	1	1	0	1	0	0	0	3
14Ec07	145	164	2014-06-13	Yr1_pilot_plot	Apidae	Eucera	Eucera_sp	Eucera	Eucera_sp	91	NA	NA	NA	1.5	2	1	68.24	1	0	0	0	0	0	0	1
14Ec08	145	167	2014-06-16	Yr1_pilot_plot	Apidae	Eucera	Eucera_sp	Eucera	Eucera_sp	91	NA	NA	NA	1.5	2	10	108.58	1	1	0	1	0	0	0	3
14Ec09	145	170	2014-06-19	Yr1_pilot_plot	Apidae	Eucera	Eucera_sp	Eucera	Bad_quality_sequence	NA	NA	NA	NA	1.5	1	8	129.29	0	0	0	0	0	0	1	1
14LH203	145	157	2014-06-06	Yr1_pilot_plot	Halictidae	Halictus	Halictidae_sp	Halictus	Mix_sp	97.92	NA	NA	NA	2	4	11	109.31	0	0	0	0	0	0	0	0
14LH401	145	153	2014-06-02	Yr1_pilot_plot	Halictidae	Halictus	Halictus_maculatus	Halictus	Halictus_maculatus	99.68	9	Social	Polylectic	2	4	3	71.78	1	0	0	0	0	0	0	1
15LH105	155	160	2015-06-09	Yr2_nearby_plot	Halictidae	Halictus	Halictus_tectus	Halictus	Halictus_tectus	98.86	7	NA	NA	NA	NA	3	15.07	0	1	0	0	0	0	0	1
15LH109(108)	155	170	2015-06-19	Yr2_nearby_plot	Halictidae	Halictus	Halictus_tectus	Halictus	Halictus_tectus	99.2	7	NA	NA	NA	NA	2	19.85	0	0	0	1	0	0	0	1
15LH206	142	161	2015-06-10	Yr2_distant_plot	Halictidae	Halictus	Halictus_tectus	Halictus	Halictus_tectus	98.7	7	NA	NA	NA	3	5		0	0	0	0	0	0	0	0
15LH402	133	145	2015-05-25	Yr2_pilot_plot	Halictidae	Halictus	Halictus_sp	Halictus	Halictus_sp	94	0	NA	NA	1	3	1	27.14	1	0	1	0	0	0	1	3
15LH403	142	148	2015-05-28	Yr2_distant_plot	Halictidae	Halictus	Halictus_fulvipes	Halictus	Halictus_fulvipes	100	11.5	Social	Polylectic	1.25	1	1	24.85	0	0	0	0	0	0	0	0
15LH404	133	155	2015-06-04	Yr2_pilot_plot	Halictidae	Halictus	Halictus_fulvipes	Halictus	Halictus_fulvipes	100	11.5	Social	Polylectic	NA	NA	1	43.3	0	1	0	0	0	0	0	1
15LH409	155	173	2015-06-22	Yr2_nearby_plot	Halictidae	Halictus	Halictus_tectus	Halictus	Halictus_tectus	98.35	7	NA	NA	NA	NA	5	63.45	0	0	0	1	0	0	0	1
15LH410	155	175	2015-06-24	Yr2_nearby_plot	Halictidae	Halictus	Halictus_simplex	Halictus	Halictus_simplex	99.84	9.5	Solitary	Polylectic	NA	NA	6	143.36	0	0	0	1	0	0	0	1
15LH503	142	152	2015-06-01	Yr2_distant_plot	Halictidae	Halictus	Halictus_fulvipes	Halictus	Halictus_fulvipes	100	11.5	Social	Polylectic	1.25	2	4	108.27	0	1	1	0	0	0	0	2
15LH505	133	153	2015-06-02	Yr2_pilot_plot	Halictidae	Halictus	Halictus_EUR01	Halictus	Halictus_EUR01	100	NA	NA	NA	1.25	2	1	35.65	0	1	1	1	0	0	1	4
15LH506	142	156	2015-06-05	Yr2_distant_plot	Halictidae	Halictus	Halictus_fulvipes	Halictus	Halictus_fulvipes	99.54	11.5	Social	Polylectic	1.5	1	1	33.91	0	0	1	0	0	0	0	1
15LH507	142	159	2015-06-08	Yr2_distant_plot	Halictidae	Halictus	Halictus_fulvipes	Halictus	Halictus_fulvipes	100	11.5	Social	Polylectic	1.25	2	1	26.93	0	0	1	0	0	0	0	1
15LH508	142	159	2015-06-08	Yr2_distant_plot	Halictidae	Halictus	Halictus_fulvipes	Halictus	Halictus_fulvipes	100	11.5	Social	Polylectic	1.25	2	1	56.04	0	0	1	0	0	0	0	1
15LH510	155	160	2015-06-09	Yr2_nearby_plot	Halictidae	Halictus	Halictus_fulvipes	Halictus	Halictus_fulvipes	99.84	11.5	Social	Polylectic	NA	NA	1	38.36	0	1	0	0	0	0	0	1
15LH511-1	142	161	2015-06-10	Yr2_distant_plot	Halictidae	Halictus	Halictus_patellatus	Halictus	Halictus_patellatus	100	8	NA	Polylectic	NA	3	1	22.25	0	0	1	0	0	0	0	1
15LH512-1	142	161	2015-06-10	Yr2_distant_plot	Halictidae	Halictus	Halictus_fulvipes	Halictus	Halictus_fulvipes	100	11.5	Social	Polylectic	NA	3	1	28	0	0	1	0	0	0	0	1
15LH513-1	142	161	2015-06-10	Yr2_distant_plot	Halictidae	Halictus	Halictus_fulvipes	Halictus	Halictus_fulvipes	100	11.5	Social	Polylectic	NA	3	1	40.64	0	0	1	0	0	0	0	1
15LH513-2	155	168	2015-06-17	Yr2_nearby_plot	Halictidae	Halictus	Halictus_fulvipes	Halictus	Halictus_fulvipes	100	11.5	Social	Polylectic	NA	NA	1	45.92	0	0	1	1	0	0	0	2
15LH514	155	170	2015-06-19	Yr2_nearby_plot	Halictidae	Halictus	Halictus_fulvipes	Halictus	Halictus_fulvipes	100	11.5	Social	Polylectic	NA	NA	1	45.8	0	1	1	0	0	0	0	2
15LH515	155	173	2015-06-22	Yr2_nearby_plot	Halictidae	Halictus	Halictus_fulvipes	Halictus	Halictus_fulvipes	99.69	11.5	Social	Polylectic	NA	NA	1	14.78	0	1	1	1	0	0	0	3
15LH517	155	173	2015-06-22	Yr2_nearby_plot	Halictidae	Halictus	Halictus_fulvipes	Halictus	Halictus_fulvipes	100	11.5	Social	Polylectic	NA	NA	1	40.33	0	0	0	0	0	0	0	0
15LH518	155	175	2015-06-24	Yr2_nearby_plot	Halictidae	Halictus	Halictus_EUR01	Halictus	Halictus_EUR01	100	NA	NA	NA	NA	NA	1	53.54	0	0	1	0	0	0	0	1
15LH519	155	175	2015-06-24	Yr2_nearby_plot	Halictidae	Halictus	Halictus_fulvipes	Halictus	Halictus_fulvipes	100	11.5	Social	Polylectic	NA	NA	1	48.92	0	0	1	0	0	0	0	1
14O01	145	153	2014-06-02	Yr1_pilot_plot	Megachilide	Hoplitis	Hoplitis_adunca	Hoplitis	Hoplitis_adunca	100	10	NA	NA	2	4	1	16.53	1	1	0	1	0	0	0	3
14H01	145	153	2014-06-02	Yr1_pilot_plot	Colletidae	Hylaeus	Hylaeus_dilatatus	Hylaeus	Hylaeus_dilatatus	96	6	Solitary	Polylectic	2	4	1	6.7	1	0	0	0	0	0	0	1
14H02	145	161	2014-06-10	Yr1_pilot_plot	Colletidae	Hylaeus	Hylaeus_sp	Hylaeus	NT	NA	NA	NA	NA	2	4	1	40.65	0	0	0	0	0	0	0	0
15H01	133	145	2015-05-25	Yr2_pilot_plot	Colletidae	Hylaeus	Hylaeus_dilatatus	Hylaeus	Hylaeus_dilatatus	96	6	Solitary	Polylectic	1	3	2	38.26	1	0	1	0	0	0	0	2
15H02	142	152	2015-06-01	Yr2_distant_plot	Colletidae	Hylaeus	Hylaeus_variegatus	Hylaeus	Hylaeus_variegatus	100	7	Solitary	Polylectic	1.25	2	1	24.07	0	0	0	0	0	0	0	0
15H04	142	161	2015-06-10	Yr2_distant_plot	Colletidae	Hylaeus	Hylaeus_variegatus	Hylaeus	Hylaeus_variegatus	99.5	7	Solitary	Polylectic	NA	3	5	36.01	0	0	0	0	0	0	0	0
14LH103	145	164	2014-06-19	Yr1_pilot_plot	Halictidae	Lasioglossum	Lasioglossum_pauperatum	Lasioglossum	Lasioglossum_pauperatum	99.49	5	Solitary	Polylectic	1.5	1	9	46.66	0	0	0	0	0	0	0	0
14LH202	145	155	2014-06-04	Yr1_pilot_plot	Halictidae	Lasioglossum	Lasioglossum_malachurum	Lasioglossum	Lasioglossum_malachurum	100	8.5	Social	Polylectic	2	4	14	126.42	1	0	0	0	0	0	0	1
14LH205	145	164	2014-06-13	Yr1_pilot_plot	Halictidae	Lasioglossum	Lasioglossum_malachurum	Lasioglossum	Lasioglossum_malachurum	100	8.5	Social	Polylectic	1.5	2	15	55.11	1	0	0	0	0	0	0	1
14LH301	145	153	2014-06-02	Yr1_pilot_plot	Halictidae	Lasioglossum	Lasioglossum_malachurum	Lasioglossum	Lasioglossum_malachurum	100	8.5	Social	Polylectic	2	4	7	75.03	0	0	0	0	0	0	0	0
14LH302	145	155	2014-06-04	Yr1_pilot_plot	Halictidae	Lasioglossum	Lasioglossum_malachurum	Lasioglossum	Lasioglossum_malachurum	100	8.5	Social	Polylectic	2	4	11	141.48	1	0	0	0	0	0	0	1
14LH303	145	155	2014-06-04	Yr1_pilot_plot	Halictidae	Lasioglossum	Lasioglossum_malachurum	Lasioglossum	Lasioglossum_malachurum	100	8.5	Social	Polylectic	2	4	11	186.6	1	0	0	0	0	0	0	1
14LH304	145	157	2014-06-06	Yr1_pilot_plot	Halictidae	Lasioglossum	Lasioglossum_malachurum	Lasioglossum	Lasioglossum_malachurum	100	8.5	Social	Polylectic	2	4	9	108.01	0	0	0	1	0	0	0	1
14LH306	145	161	2014-06-10	Yr1_pilot_plot	Halictidae	Lasioglossum	Lasioglossum_malachurum	Lasioglossum	Lasioglossum_malachurum	100	8.5	Social	Polylectic	2	4	10	95.69	0	0	0	0	0	0	0	0
14LH307	145	161	2014-06-10	Yr1_pilot_plot	Halictidae	Lasioglossum	Lasioglossum_malachurum	Lasioglossum	Lasioglossum_malachurum	100	8.5	Social	Polylectic	2	4	10	86.68	1	0	0	0	0	0	0	1
14LH308	145	162	2014-06-11	Yr1_pilot_plot	Halictidae	Lasioglossum	Lasioglossum_malachurum	Lasioglossum	Lasioglossum_malachurum	100	8.5	Social	Polylectic	1	1	10	117.17	1	0	0	1	0	0	0	2
14LH309	145	164	2014-06-13	Yr1_pilot_plot	Halictidae	Lasioglossum	Lasioglossum_malachurum	Lasioglossum	Lasioglossum_malachurum	100	8.5	Social	Polylectic	1.5	2	12	93.74	1	0	0	0	0	0	0	1
14LH310	145	164	2014-06-13	Yr1_pilot_plot	Halictidae	Lasioglossum	Lasioglossum_malachurum	Lasioglossum	Lasioglossum_malachurum	100	8.5	Social	Polylectic	1.5	2	12	108.91	1	0	0	0	0	0	0	1
14LH311	145	167	2014-06-16	Yr1_pilot_plot	Halictidae	Lasioglossum	Lasioglossum_malachurum	Lasioglossum	Lasioglossum_malachurum	100	8.5	Social	Polylectic	1.5	2	10	119.62	0	0	0	0	0	0	0	0
14LH313	145	170	2014-06-19	Yr1_pilot_plot	Halictidae	Lasioglossum	Lasioglossum_malachurum	Lasioglossum	Lasioglossum_malachurum	100	8.5	Social	Polylectic	1.5	1	12	118.46	1	0	0	0	0	0	0	1
14LH314	145	170	2014-06-19	Yr1_pilot_plot	Halictidae	Lasioglossum	Lasioglossum_malachurum	Lasioglossum	Lasioglossum_malachurum	100	8.5	Social	Polylectic	1.5	1	12	119.34	1	0	0	0	0	0	0	1
14LH315	145	170	2014-06-19	Yr1_pilot_plot	Halictidae	Lasioglossum	Lasioglossum_malachurum	Lasioglossum	Lasioglossum_malachurum	100	8.5	Social	Polylectic	1.5	1	12	139.04	1	0	0	0	0	0	0	1
14LH403	145	157	2014-06-06	Yr1_pilot_plot	Halictidae	Lasioglossum	Lasioglossum_malachurum	Lasioglossum	Lasioglossum_malachurum	100	8.5	Social	Polylectic	2	4	5	147.56	1	0	0	0	0	0	0	1
14LH406	145	164	2014-06-13	Yr1_pilot_plot	Halictidae	Lasioglossum	Lasioglossum_malachurum	Lasioglossum	Lasioglossum_malachurum	100	8.5	Social	Polylectic	1.5	2	10	105.93	1	0	0	0	0	0	0	1
14LH407	145	164	2014-06-13	Yr1_pilot_plot	Halictidae	Lasioglossum	Lasioglossum_malachurum	Lasioglossum	Lasioglossum_malachurum	100	8.5	Social	Polylectic	1.5	2	9	124.88	1	0	0	0	0	0	0	1
14LH408	145	167	2014-06-16	Yr1_pilot_plot	Halictidae	Lasioglossum	Lasioglossum_malachurum	Lasioglossum	Lasioglossum_malachurum	100	8.5	Social	Polylectic	1.5	2	10	213.03	1	0	0	0	0	0	0	1
14LH409	145	170	2014-06-19	Yr1_pilot_plot	Halictidae	Lasioglossum	Lasioglossum_malachurum	Lasioglossum	Lasioglossum_malachurum	100	8.5	Social	Polylectic	1.5	1	5	101.49	1	0	0	0	0	0	0	1
15LH101	133	145	2015-05-25	Yr2_pilot_plot	Halictidae	Lasioglossum	Lasioglossum_crassepunctatum	Lasioglossum	Lasioglossum_crassepunctatum	97.96	6	NA	Polylectic	1	3	3	10.3	1	1	1	1	0	0	0	4
15LH102	142	152	2015-06-01	Yr2_distant_plot	Halictidae	Lasioglossum	Lasioglossum_morio	Lasioglossum	Lasioglossum_morio	100	5.5	Social	Polylectic	1.25	2	1	5.82	0	0	0	0	0	0	0	0
15LH103	133	153	2015-06-02	Yr2_pilot_plot	Halictidae	Lasioglossum	Lasioglossum_pauxillum	Lasioglossum	Lasioglossum_pauxillum	100	5.5	Social	Polylectic	1.25	2	2	13.43	0	1	0	1	0	0	1	3
15LH106	155	160	2015-06-09	Yr2_nearby_plot	Halictidae	Lasioglossum	Lasioglossum_pauxillum	Lasioglossum	Lasioglossum_pauxillum	100	5.5	Social	Polylectic	NA	NA	2	14.73	0	0	0	1	0	0	0	1
15LH107	155	166	2015-06-15	Yr2_nearby_plot	Halictidae	Lasioglossum	Lasioglossum_pauperatum	Lasioglossum	Lasioglossum_pauperatum	100	5	Solitary	Polylectic	NA	2	1	24.16	0	1	0	1	0	0	0	2
15LH110	155	173	2015-06-22	Yr2_nearby_plot	Halictidae	Lasioglossum	Lasioglossum_pauperatum	Lasioglossum	Lasioglossum_pauperatum	100	5	Solitary	Polylectic	NA	NA	10	130.33	0	0	0	0	0	0	0	0
15LH112	155	175	2015-06-24	Yr2_nearby_plot	Halictidae	Lasioglossum	Lasioglossum_pauperatum	Lasioglossum	Lasioglossum_pauperatum	100	5	Solitary	Polylectic	NA	NA	10	64.61	0	0	1	0	0	0	0	1
15LH201	133	145	2015-05-25	Yr2_pilot_plot	Halictidae	Lasioglossum	Lasioglossum_pauperatum	Lasioglossum	Lasioglossum_pauperatum	100	5	Solitary	Polylectic	1	3	1	18.76	1	1	1	1	0	0	0	4
15LH205	133	155	2015-06-04	Yr2_pilot_plot	Halictidae	Lasioglossum	Lasioglossum_pauxillum	Lasioglossum	Lasioglossum_pauxillum	99.61	5.5	Social	Polylectic	NA	NA	1	6.81	0	0	0	1	0	0	0	1
15LH210	155	170	2015-06-19	Yr2_nearby_plot	Halictidae	Lasioglossum	Lasioglossum_pauperatum	Lasioglossum	Lasioglossum_pauperatum	100	5	Solitary	Polylectic	NA	NA	2	10.58	0	0	0	0	0	0	0	0
15LH301	133	138	2015-05-18	Yr2_pilot_plot	Halictidae	Lasioglossum	Lasioglossum_malachurum	Lasioglossum	Lasioglossum_malachurum	100	8.5	Social	Polylectic	2	2	10	191.77	0	1	0	1	0	0	0	2
15LH303	133	138	2015-05-18	Yr2_pilot_plot	Halictidae	Lasioglossum	Lasioglossum_malachurum	Lasioglossum	Lasioglossum_malachurum	100	8.5	Social	Polylectic	2	2	10	118.27	0	0	1	1	0	0	0	2
15LH304	133	138	2015-05-18	Yr2_pilot_plot	Halictidae	Lasioglossum	Lasioglossum_malachurum	Lasioglossum	Lasioglossum_malachurum	100	8.5	Social	Polylectic	2	2	10	84.62	0	0	1	1	0	0	0	2
15LH305	133	138	2015-05-18	Yr2_pilot_plot	Halictidae	Lasioglossum	Lasioglossum_malachurum	Lasioglossum	Lasioglossum_malachurum	100	8.5	Social	Polylectic	2	2	9	101.81	0	0	0	1	0	0	0	1
15LH306	133	140	2015-05-20	Yr2_pilot_plot	Halictidae	Lasioglossum	Lasioglossum_malachurum	Lasioglossum	Lasioglossum_malachurum	100	8.5	Social	Polylectic	0.5	2	9	78.48	1	1	1	1	0	0	0	4
15LH307	133	142	2015-05-22	Yr2_pilot_plot	Halictidae	Lasioglossum	Lasioglossum_malachurum	Lasioglossum	Lasioglossum_malachurum	100	8.5	Social	Polylectic	2	2	10	100.2	1	1	1	1	0	0	0	4
15LH308	133	142	2015-05-22	Yr2_pilot_plot	Halictidae	Lasioglossum	Lasioglossum_malachurum	Lasioglossum	Lasioglossum_malachurum	100	8.5	Social	Polylectic	2	2	8	56.5	1	1	1	1	0	0	0	4
15LH309	133	145	2015-05-25	Yr2_pilot_plot	Halictidae	Lasioglossum	Lasioglossum_malachurum	Lasioglossum	Lasioglossum_malachurum	100	8.5	Social	Polylectic	1	3	10	64.25	1	1	1	1	0	0	0	4
15LH310	133	145	2015-05-25	Yr2_pilot_plot	Halictidae	Lasioglossum	Lasioglossum_malachurum	Lasioglossum	Lasioglossum_malachurum	100	8.5	Social	Polylectic	1	3	10	124.78	1	1	1	1	0	0	0	4
15LH313	133	149	2015-05-29	Yr2_pilot_plot	Halictidae	Lasioglossum	Lasioglossum_malachurum	Lasioglossum	Lasioglossum_malachurum	100	8.5	Social	Polylectic	1.5	2	10	72.7	1	1	1	1	0	0	0	4
15LH314	133	149	2015-05-29	Yr2_pilot_plot	Halictidae	Lasioglossum	Lasioglossum_malachurum	Lasioglossum	Lasioglossum_malachurum	100	8.5	Social	Polylectic	1.5	2	10	140.09	0	1	0	1	0	0	0	2
15LH315	133	149	2015-05-29	Yr2_pilot_plot	Halictidae	Lasioglossum	Lasioglossum_malachurum	Lasioglossum	Lasioglossum_malachurum	100	8.5	Social	Polylectic	1.5	2	9	102.29	0	1	1	1	0	0	0	3
15LH316	142	152	2015-06-01	Yr2_distant_plot	Halictidae	Lasioglossum	Lasioglossum_malachurum	Lasioglossum	Lasioglossum_malachurum	100	8.5	Social	Polylectic	1.25	2	10	119.81	0	1	1	1	0	0	0	3
15LH317	142	152	2015-06-01	Yr2_distant_plot	Halictidae	Lasioglossum	Lasioglossum_malachurum	Lasioglossum	Lasioglossum_malachurum	100	8.5	Social	Polylectic	1.25	2	7	127.28	0	1	1	1	0	0	0	3
15LH318	133	153	2015-06-02	Yr2_pilot_plot	Halictidae	Lasioglossum	Lasioglossum_malachurum	Lasioglossum	Lasioglossum_malachurum	100	8.5	Social	Polylectic	1.25	2	10	117.01	0	1	0	1	0	0	0	2
15LH319	133	153	2015-06-02	Yr2_pilot_plot	Halictidae	Lasioglossum	Lasioglossum_malachurum	Lasioglossum	Lasioglossum_malachurum	100	8.5	Social	Polylectic	1.25	2	10	108.42	0	1	0	1	0	0	0	2
15LH320	133	153	2015-06-02	Yr2_pilot_plot	Halictidae	Lasioglossum	Lasioglossum_malachurum	Lasioglossum	Lasioglossum_malachurum	100	8.5	Social	Polylectic	1.25	2	10	106.58	0	0	0	1	0	0	0	1
15LH322	133	155	2015-06-04	Yr2_pilot_plot	Halictidae	Lasioglossum	Lasioglossum_malachurum	Lasioglossum	Lasioglossum_malachurum	100	8.5	Social	Polylectic	NA	NA	5	87.11	0	1	0	1	0	0	0	2
15LH323	142	156	2015-06-05	Yr2_distant_plot	Halictidae	Lasioglossum	Lasioglossum_malachurum	Lasioglossum	Lasioglossum_malachurum	100	8.5	Social	Polylectic	1.5	1	6	77.29	0	0	0	1	0	0	0	1
15LH324	142	159	2015-06-08	Yr2_distant_plot	Halictidae	Lasioglossum	Lasioglossum_malachurum	Lasioglossum	Lasioglossum_malachurum	99.84	8.5	Social	Polylectic	1.25	2	10	160.49	0	1	0	0	0	0	0	1
15LH325	142	159	2015-06-08	Yr2_distant_plot	Halictidae	Lasioglossum	Lasioglossum_malachurum	Lasioglossum	Lasioglossum_malachurum	100	8.5	Social	Polylectic	1.25	2	10	119.89	0	1	1	0	0	0	0	2
15LH326	142	159	2015-06-08	Yr2_distant_plot	Halictidae	Lasioglossum	Lasioglossum_malachurum	Lasioglossum	Lasioglossum_malachurum	100	8.5	Social	Polylectic	1.25	2	10	159.27	0	0	0	0	0	0	0	0
15LH328	142	159	2015-06-08	Yr2_distant_plot	Halictidae	Lasioglossum	Lasioglossum_malachurum	Lasioglossum	Lasioglossum_malachurum	100	8.5	Social	Polylectic	1.25	2	6	107.61	0	1	0	1	0	0	0	2
15LH329	155	160	2015-06-09	Yr2_nearby_plot	Halictidae	Lasioglossum	Lasioglossum_malachurum	Lasioglossum	Lasioglossum_malachurum	100	8.5	Social	Polylectic	NA	NA	10	115.93	0	0	0	1	0	0	0	1
15LH330	142	161	2015-06-10	Yr2_distant_plot	Halictidae	Lasioglossum	Lasioglossum_malachurum	Lasioglossum	Lasioglossum_malachurum	100	8.5	Social	Polylectic	NA	3	10	64.81	0	0	1	0	0	0	0	1
15LH331	142	161	2015-06-10	Yr2_distant_plot	Halictidae	Lasioglossum	Lasioglossum_malachurum	Lasioglossum	Lasioglossum_malachurum	100	8.5	Social	Polylectic	NA	3	10	86.07	0	1	0	0	0	0	0	1
15LH332	142	161	2015-06-10	Yr2_distant_plot	Halictidae	Lasioglossum	Lasioglossum_malachurum	Lasioglossum	Lasioglossum_malachurum	100	8.5	Social	Polylectic	NA	3	12	90.21	0	0	0	1	0	0	0	1
15LH336	155	166	2015-06-15	Yr2_nearby_plot	Halictidae	Lasioglossum	Lasioglossum_malachurum	Lasioglossum	Lasioglossum_malachurum	100	8.5	Social	Polylectic	NA	2	10	102.37	0	0	0	1	0	0	0	1
15LH338	155	166	2015-06-15	Yr2_nearby_plot	Halictidae	Lasioglossum	Lasioglossum_malachurum	Lasioglossum	Lasioglossum_malachurum	100	8.5	Social	Polylectic	NA	2	10	121.16	0	0	0	1	0	0	0	1
15LH339	155	166	2015-06-15	Yr2_nearby_plot	Halictidae	Lasioglossum	Lasioglossum_malachurum	Lasioglossum	Lasioglossum_malachurum	100	8.5	Social	Polylectic	NA	2	10	116.19	0	0	0	1	0	0	0	1
15LH340	155	168	2015-06-17	Yr2_nearby_plot	Halictidae	Lasioglossum	Lasioglossum_malachurum	Lasioglossum	Lasioglossum_malachurum	100	8.5	Social	Polylectic	NA	NA	10	134.77	0	1	1	1	0	0	0	3
15LH341	155	168	2015-06-17	Yr2_nearby_plot	Halictidae	Lasioglossum	Lasioglossum_malachurum	Lasioglossum	Lasioglossum_malachurum	100	8.5	Social	Polylectic	NA	NA	10	131	0	1	0	1	0	0	0	2
15LH342	155	168	2015-06-17	Yr2_nearby_plot	Halictidae	Lasioglossum	Lasioglossum_malachurum	Lasioglossum	Lasioglossum_malachurum	100	8.5	Social	Polylectic	NA	NA	10	135.93	0	1	0	1	0	0	0	2
15LH343	155	168	2015-06-17	Yr2_nearby_plot	Halictidae	Lasioglossum	Lasioglossum_malachurum	Lasioglossum	Lasioglossum_malachurum	100	8.5	Social	Polylectic	NA	NA	10	126.32	0	1	0	1	0	0	0	2
15LH345	155	170	2015-06-19	Yr2_nearby_plot	Halictidae	Lasioglossum	Lasioglossum_malachurum	Lasioglossum	Lasioglossum_malachurum	100	8.5	Social	Polylectic	NA	NA	10	133.03	0	1	0	1	0	0	0	2
15LH346	155	170	2015-06-19	Yr2_nearby_plot	Halictidae	Lasioglossum	Lasioglossum_malachurum	Lasioglossum	Lasioglossum_malachurum	100	8.5	Social	Polylectic	NA	NA	10	142.84	0	1	0	1	0	0	0	2
15LH347	155	173	2015-06-22	Yr2_nearby_plot	Halictidae	Lasioglossum	Lasioglossum_malachurum	Lasioglossum	Lasioglossum_malachurum	100	8.5	Social	Polylectic	NA	NA	10	136.32	0	1	0	0	0	0	0	1
15LH348	155	173	2015-06-22	Yr2_nearby_plot	Halictidae	Lasioglossum	Lasioglossum_malachurum	Lasioglossum	Lasioglossum_malachurum	100	8.5	Social	Polylectic	NA	NA	10	101.18	0	0	0	0	0	0	0	0
15LH349	155	173	2015-06-22	Yr2_nearby_plot	Halictidae	Lasioglossum	Lasioglossum_malachurum	Lasioglossum	Lasioglossum_malachurum	100	8.5	Social	Polylectic	NA	NA	10	162.92	0	0	0	0	0	0	0	0
15LH350	155	173	2015-06-22	Yr2_nearby_plot	Halictidae	Lasioglossum	Lasioglossum_malachurum	Lasioglossum	Lasioglossum_malachurum	100	8.5	Social	Polylectic	NA	NA	10	164.9	0	0	0	0	0	0	0	0
15LH351	155	173	2015-06-22	Yr2_nearby_plot	Halictidae	Lasioglossum	Lasioglossum_malachurum	Lasioglossum	Lasioglossum_malachurum	99.84	8.5	Social	Polylectic	NA	NA	10	125.43	0	0	0	0	0	0	0	0
15LH353	155	175	2015-06-24	Yr2_nearby_plot	Halictidae	Lasioglossum	Lasioglossum_malachurum	Lasioglossum	Lasioglossum_malachurum	100	8.5	Social	Polylectic	NA	NA	10	116.24	0	1	1	0	0	0	0	2
15LH354	155	175	2015-06-24	Yr2_nearby_plot	Halictidae	Lasioglossum	Lasioglossum_malachurum	Lasioglossum	Lasioglossum_malachurum	100	8.5	Social	Polylectic	NA	NA	10	84.48	0	0	1	0	0	0	0	1
15LH407	155	166	2015-06-15	Yr2_nearby_plot	Halictidae	Lasioglossum	Lasioglossum_malachurum	Lasioglossum	Lasioglossum_malachurum	100	8.5	Social	Polylectic	NA	2	10	28.06	0	1	0	1	0	0	0	2
15LH408	155	168	2015-06-17	Yr2_nearby_plot	Halictidae	Lasioglossum	Lasioglossum_malachurum	Lasioglossum	Lasioglossum_malachurum	100	8.5	Social	Polylectic	NA	NA	6	112.99	0	1	1	1	0	0	0	3
15LH501	133	138	2015-05-18	Yr2_pilot_plot	Halictidae	Lasioglossum	Lasioglossum_nigripes	Lasioglossum	Lasioglossum_nigripes	100	9.5	Solitary	Polylectic	2	2	1	39.84	0	0	0	1	0	0	0	1
14LH101	145	153	2014-06-06	Yr1_pilot_plot	Halictidae	Lasioglossum_or_Halictus	Halictidae_sp	Lasioglossum_or_Halictus	NT	NA	NA	NA	NA	2	4	9	35.59	0	0	0	0	0	0	0	0
14LH102	145	161	2014-06-10	Yr1_pilot_plot	Halictidae	Lasioglossum_or_Halictus	Halictidae_sp	Lasioglossum_or_Halictus	NT	NA	NA	NA	NA	2	4	13	55.68	0	0	0	0	0	0	0	0
14LH201	145	153	2014-06-02	Yr1_pilot_plot	Halictidae	Lasioglossum_or_Halictus	Halictidae_sp	Lasioglossum_or_Halictus	Undetermined	99.84	NA	NA	NA	2	4	15	79.9	0	0	0	1	0	0	0	1
14LH204	145	161	2014-06-10	Yr1_pilot_plot	Halictidae	Lasioglossum_or_Halictus	Halictidae_sp	Lasioglossum_or_Halictus	NT	NA	NA	NA	NA	2	4	15	135.68	0	0	0	0	0	0	0	0
14LH206	145	167	2014-06-16	Yr1_pilot_plot	Halictidae	Lasioglossum_or_Halictus	Halictidae_sp	Lasioglossum_or_Halictus	NT	NA	NA	NA	NA	1.5	2	11	47.4	0	0	0	0	0	0	0	0
14LH207	145	170	2014-06-19	Yr1_pilot_plot	Halictidae	Lasioglossum_or_Halictus	Halictidae_sp	Lasioglossum_or_Halictus	NT	NA	NA	NA	NA	1.5	1	9	115.43	0	0	0	0	0	0	0	0
14LH305	145	157	2014-06-06	Yr1_pilot_plot	Halictidae	Lasioglossum_or_Halictus	Halictidae_sp	Lasioglossum_or_Halictus	NT	NA	NA	NA	NA	2	4	9	96.47	0	0	0	0	0	0	0	0
14LH312	145	167	2014-06-16	Yr1_pilot_plot	Halictidae	Lasioglossum_or_Halictus	Halictidae_sp	Lasioglossum_or_Halictus	NT	NA	NA	NA	NA	1.5	2	10	130.78	0	0	0	0	0	0	0	0
14LH402	145	155	2014-06-04	Yr1_pilot_plot	Halictidae	Lasioglossum_or_Halictus	Halictidae_sp	Lasioglossum_or_Halictus	NT	NA	NA	NA	NA	2	4	3	97.6	0	0	0	0	0	0	0	0
14LH404	145	161	2014-06-10	Yr1_pilot_plot	Halictidae	Lasioglossum_or_Halictus	Halictidae_sp	Lasioglossum_or_Halictus	NT	NA	NA	NA	NA	2	4	7	125.51	0	0	0	0	0	0	0	0
14LH405	145	161	2014-06-10	Yr1_pilot_plot	Halictidae	Lasioglossum_or_Halictus	Halictidae_sp	Lasioglossum_or_Halictus	NT	NA	NA	NA	NA	2	4	7	87.24	0	0	0	0	0	0	0	0
14LH501	145	153	2014-06-06	Yr1_pilot_plot	Halictidae	Lasioglossum_or_Halictus	Halictidae_sp	Lasioglossum_or_Halictus	NT	NA	NA	NA	NA	2	4	4	155.88	0	0	0	0	0	0	0	0
14LH502	145	161	2014-06-13	Yr1_pilot_plot	Halictidae	Lasioglossum_or_Halictus	Halictidae_sp	Lasioglossum_or_Halictus	NT	NA	NA	NA	NA	1.5	2	4	92.61	0	0	0	0	0	0	0	0
14LH503	145	167	2014-06-19	Yr1_pilot_plot	Halictidae	Lasioglossum_or_Halictus	Halictidae_sp	Lasioglossum_or_Halictus	NT	NA	NA	NA	NA	1.5	1	4	145.14	0	0	0	0	0	0	0	0
15LH104	133	155	2015-06-04	Yr2_pilot_plot	Halictidae	Lasioglossum_or_Halictus	Halictidae_sp	Lasioglossum_or_Halictus	NT	NA	NA	NA	NA	NA	NA	2	21.19	0	0	0	0	0	0	0	0
15LH111	155	173	2015-06-22	Yr2_nearby_plot	Halictidae	Lasioglossum_or_Halictus	Halictidae_sp	Lasioglossum_or_Halictus	NT	NA	NA	NA	NA	NA	NA	2		0	0	0	0	0	0	0	0
15LH202	142	148	2015-05-28	Yr2_distant_plot	Halictidae	Lasioglossum_or_Halictus	Halictidae_sp	Lasioglossum_or_Halictus	NT	NA	NA	NA	NA	1.25	1	1	11.6	1	1	1	1	0	0	0	4
15LH203	133	149	2015-05-29	Yr2_pilot_plot	Halictidae	Lasioglossum_or_Halictus	Halictidae_sp	Lasioglossum_or_Halictus	Mix_sp	NA	NA	NA	NA	1.5	2	2	10.6	0	0	0	0	0	0	0	0
15LH204	142	152	2015-06-01	Yr2_distant_plot	Halictidae	Lasioglossum_or_Halictus	Halictidae_sp	Lasioglossum_or_Halictus	NT	NA	NA	NA	NA	1.25	2	7	49.85	0	0	0	0	0	0	0	0
15LH207	155	166	2015-06-15	Yr2_nearby_plot	Halictidae	Lasioglossum_or_Halictus	Halictidae_sp	Lasioglossum_or_Halictus	NT	NA	NA	NA	NA	NA	2	1	71.47	0	0	0	0	0	0	0	0
15LH208	155	168	2015-06-17	Yr2_nearby_plot	Halictidae	Lasioglossum_or_Halictus	Halictidae_sp	Lasioglossum_or_Halictus	NT	NA	NA	NA	NA	NA	NA	1		0	0	0	0	0	0	0	0
15LH209	155	168	2015-06-17	Yr2_nearby_plot	Halictidae	Lasioglossum_or_Halictus	Halictidae_sp	Lasioglossum_or_Halictus	NT	NA	NA	NA	NA	NA	NA	1		0	0	0	0	0	0	0	0
15LH302	133	138	2015-05-18	Yr2_pilot_plot	Halictidae	Lasioglossum_or_Halictus	Halictidae_sp	Lasioglossum_or_Halictus	Mix_sp	NA	NA	NA	NA	2	2	10	140.51	0	1	0	1	0	0	0	2
15LH311	133	145	2015-05-25	Yr2_pilot_plot	Halictidae	Lasioglossum_or_Halictus	Halictidae_sp	Lasioglossum_or_Halictus	NT	NA	NA	NA	NA	1	3	12	138.19	1	1	1	1	0	0	0	4
15LH312	142	148	2015-05-28	Yr2_distant_plot	Halictidae	Lasioglossum_or_Halictus	Halictidae_sp	Lasioglossum_or_Halictus	NT	NA	NA	NA	NA	1.25	1	3	50.77	0	1	0	1	0	0	0	2
15LH321	133	153	2015-06-02	Yr2_pilot_plot	Halictidae	Lasioglossum_or_Halictus	Halictidae_sp	Lasioglossum_or_Halictus	NT	NA	NA	NA	NA	1.25	2	10	96.84	0	0	0	0	0	0	0	0
15LH327	142	159	2015-06-08	Yr2_distant_plot	Halictidae	Lasioglossum_or_Halictus	Halictidae_sp	Lasioglossum_or_Halictus	Mix_sp	NA	NA	NA	NA	1.25	2	10	151.71	0	0	1	0	0	0	0	1
15LH337	155	166	2015-06-15	Yr2_nearby_plot	Halictidae	Lasioglossum_or_Halictus	Halictidae_sp	Lasioglossum_or_Halictus	NT	NA	NA	NA	NA	NA	2	10	109.61	0	0	0	1	0	0	0	1
15LH352	155	173	2015-06-22	Yr2_nearby_plot	Halictidae	Lasioglossum_or_Halictus	Halictidae_sp	Lasioglossum_or_Halictus	NT	NA	NA	NA	NA	NA	NA	6	172.44	0	1	0	0	0	0	0	1
15LH401	133	142	2015-05-22	Yr2_pilot_plot	Halictidae	Lasioglossum_or_Halictus	Halictidae_sp	Lasioglossum_or_Halictus	Mix_sp	NA	NA	NA	NA	2	2	1	35	1	0	1	1	0	0	0	3
15LH502	142	148	2015-05-28	Yr2_distant_plot	Halictidae	Lasioglossum_or_Halictus	Halictidae_sp	Lasioglossum_or_Halictus	NT	NA	NA	NA	NA	1.25	1	1	34.78	0	0	0	0	0	0	0	0
15LH520	155	175	2015-06-24	Yr2_nearby_plot	Halictidae	Lasioglossum_or_Halictus	Halictidae_sp	Lasioglossum_or_Halictus	NT	NA	NA	NA	NA	NA	NA	1	23.39	0	0	0	0	0	0	0	0
15M01	142	148	2015-05-28	Yr2_distant_plot	Megachilide	Megachile	Megachile_albisecta	Megachile	Megachile_albisecta	99.84	15	Solitary	Polylectic	1.25	1	1	59.87	0	1	0	0	0	0	0	1
14M01	145	161	2014-06-10	Yr1_pilot_plot	Megachilide	Megachilidae	Megachilidae_sp	Megachilidae	NT	NA	NA	NA	NA	2	4	1	35.6	0	0	0	0	0	0	0	0
15M02	142	156	2015-06-05	Yr2_distant_plot	Megachilide	Megachilidae	Megachilidae_sp	Megachilidae	NT	NA	NA	NA	NA	1.5	1	1	16.1	0	0	0	0	0	0	0	0
15M03	142	156	2015-06-05	Yr2_distant_plot	Megachilide	Megachilidae	Megachilidae_sp	Megachilidae	NT	NA	NA	NA	NA	1.5	1	1	30.26	0	0	0	0	0	0	0	0
15M04	142	159	2015-06-08	Yr2_distant_plot	Megachilide	Megachilidae	Megachilidae_sp	Megachilidae	NT	NA	NA	NA	NA	1.25	2	1	25.23	0	0	0	0	0	0	0	0
15M05	142	159	2015-06-08	Yr2_distant_plot	Megachilide	Megachilidae	Megachilidae_sp	Megachilidae	NT	NA	NA	NA	NA	1.25	2	1	28.06	0	0	0	0	0	0	0	0
15M06	142	161	2015-06-10	Yr2_distant_plot	Megachilide	Megachilidae	Megachilidae_sp	Megachilidae	NT	NA	NA	NA	NA	NA	3	1	11.55	0	0	0	0	0	0	0	0
15N01	133	140	2015-05-20	Yr2_pilot_plot	Apidae	Nomada	Nomada_distinguenda	Nomada	Nomada_distinguenda	100	6	Solitary	Parasite	0.5	2	1	1.75	1	1	1	1	0	0	0	4
15N02	133	145	2015-05-25	Yr2_pilot_plot	Apidae	Nomada	Nomada_distinguenda	Nomada	Nomada_distinguenda	100	6	Solitary	Parasite	1	3	2	5.44	1	0	1	0	0	0	0	2
15O01	142	152	2015-06-01	Yr2_distant_plot	Megachilide	Osmia	Osmia_sp	Osmia	Osmia_sp	93	0	NA	NA	1.25	2	3	66.54	0	0	0	0	0	0	0	0
15GU01	133	153	2015-06-02	Yr2_pilot_plot	NA	Polistes	Polistes_sp	Polistes	NT	NA	NA	NA	NA	1.25	2	1	55.08	0	0	1	1	0	0	1	3
15GU02	133	153	2015-06-02	Yr2_pilot_plot	NA	Polistes	Polistes_dominula	Polistes	Polistes_dominula	100	NA	Social	NA	1.25	2	1	55.77	0	0	1	1	0	0	1	3
15Gu05	142	161	2015-06-10	Yr2_distant_plot	NA	Polistes	Polistes_dominula	Polistes	Polistes_dominula	100	NA	Social	NA	NA	3	1	108.6	0	0	0	0	0	0	0	0
15Gu06	142	161	2015-06-10	Yr2_distant_plot	NA	Polistes	Polistes_dominula	Polistes	Polistes_dominula	100	NA	Social	NA	NA	3	1	53.19	0	0	0	0	0	0	0	0
15Gu09	155	170	2015-06-19	Yr2_nearby_plot	NA	Polistes	Polistes_dominula	Polistes	Polistes_dominula	100	NA	Social	NA	NA	NA	1	56.39	0	1	0	0	0	0	0	1
15Gu10	155	175	2015-06-24	Yr2_nearby_plot	NA	Polistes	Polistes_dominula	Polistes	Polistes_dominula	100	NA	Social	NA	NA	NA	1	102.56	0	0	0	0	0	0	0	0
15GU4	142	159	2015-06-08	Yr2_distant_plot	NA	Polistes	Polistes_nimpha	Polistes	Polistes_nimpha	100	NA	Social	NA	1.25	2	1	82.56	0	0	1	0	0	0	0	1
14MB01	145	153	2014-06-02	Yr1_pilot_plot	NA	Scolia	Scolia_flavifrons	Scolia	Scolia_flavifrons	99.84	NA	NA	NA	2	4	1	76.88	0	0	0	1	0	0	0	1
15MM01	155	170	2015-06-19	Yr2_nearby_plot	NA	Scolia	Scolia_flavifrons	Scolia	Scolia_flavifrons	99.84	NA	NA	NA	NA	NA	1	17.85	0	1	1	1	0	0	1	4
14S01	145	153	2014-06-13	Yr1_pilot_plot	NA	Syrphidae	Syrphidae_sp	Syrphidae	NT	NA	NA	NA	NA	1.5	2	5	55.81	0	0	0	0	0	0	0	0
14S02	145	162	2014-06-13	Yr1_pilot_plot	NA	Syrphidae	Syrphidae_sp	Syrphidae	NT	NA	NA	NA	NA	1.5	2	4	66.64	0	0	0	0	0	0	0	0
15X01	133	145	2015-05-25	Yr2_pilot_plot	Apidae	Xylocopa	Xylocopa_iris	Xylocopa	Xylocopa_iris	100	16.5	Solitary	Polylectic	1	3	1	118.68	0	0	1	1	0	0	0	2
15X02	155	173	2015-06-22	Yr2_nearby_plot	Apidae	Xylocopa	Xylocopa_violacea	Xylocopa	Xylocopa_violacea	100	22.5	Solitary	Polylectic	NA	NA	1	128.89	0	1	1	1	0	0	1	4
																1137									0
